# Supplementary material for: Association of DNA methylation with energy and fear-related behaviors in canines
Source: Front Psychol. 2022 Dec 14;13:1025494. doi: 10.3389/fpsyg.2022.1025494 (PMC9794564; doi:10.3389/fpsyg.2022.1025494)
Supplement: Supplementary file 1 [file Table_1.xlsx]

## Sheet: Sheet1
Dog Breed	Dog Breed Original	Dog ID	Dog Age (yrs)	Q1	Q2	Q3	Q4	Q5	Q6	Q7	Q8	Q9	Q10	Q11	Q12	Q13	Q14	Q15	Q16	Q17	Q18	Q19	Q20	Q21	Q22	Q23	Q24	Q25	Q26	Q27	Q28	Q29	Q30	Q31	Q32	Q33	Q34	Q35	Q36	Q37	Q38	Q39	Q40	Q41	Q42	Excitability	Stranger-directed aggression	Owner-directed aggression	Dog-directed aggression
Australian Cattle/Pitbull Terrier	AUSTRALIAN_CATTLE_DOG_MIX_WITH_PITBULL_TERRIER	31019101710408	5	2	3	2	0	0	1	0	2	1	3	1	1	2	2	4	2	2	3	4	1	1	1	1	0	3	3	1	2	2	0	3	1	0	2	0	0	0	2	2	3	0	2	2.5	1.33333	0	2.5
Jack Russell	JACK_RUSSELL	31019101711134	10	2	2	1	1	1	2	1	3	3	2	2	2	1	4	1	1	2	2	2	3	2	3	3	2	3	3	1	1	2	1	2	1	3	2	1	1	1	2	2	3	2	4	2	2	1	2.5
American Stratfordshire Terrier / Pitbull	PIT_BALLAMERICAN_STRATFORDSHIRE_TERRIER	31019101706567	10	4	4	0	0	0	2	1	4	2	4	4	1	0	1	0	0	0	2	0	0	0	0	2	0	2	2	2	4	1	1	1	3	0	3	0	0	0	0	0	1	0	2	4	1.33333	0.333333	4
Cavalier King Charles	CAVALIER_KING_CHARLES	31019101711493	12	3	3	0	1	0	0	0	0	1	0	0	2	0	1	1	0	0	2	4	2	1	0	0	1	2	3	1	4	3	3	3	0	0	0	0	0	0	0	3	2	0	0	3	0.333333	0.333333	0
French Bulldog	FRENCH_BULLDOG	31019101711248	10	1	0	0	1	1	0	1	0	0	2	3	2	0	0	0	0	0	0	0	3	2	0	0	0	3	3	2	2	1	0	0	1	0	0	1	1	0	0	1	1	0	0	0.5	0	1	1
Jack Russell/ Chihuahua Mix	Jackrussel_chihuahua_mix_possibly	31201050607663	4	4	4	1	0	0	2	0	0	0	0	0	0	0	2	1	1	1	2	1	1	0	3	3	0	4	3	0	0	1	4	4	1	2	1	0	0	0	0	2	2	0	3	4	1	0	0
Chihuahua	Chiuahua	31201050607844	3	4	3	0	0	0	1	0	4	0	4	0	0	0	4	0	0	4	1	4	2	0	3	1	0	4	4	3	2	0	4	4	3	0	4	0	0	2	4	4	4	4	3	3.5	0.333333	0	4
Australian Shepherd 1	Australian_Shepherd	31201050607683	9	3	1	0	0	0	1	0	1	2	2	0	0	0	1	0	0	0	0	0	0	0	0	0	0	3	2	1	1	3	1	2	1	0	1	0	0	0	1	2	2	0	4	2	1	0	1.5
Labrador Revtriever	LABRADOR_RETRIEVER_PURE_BRED	31019101705855	2	3	1	0	1	0	2	0	0	2	1	2	0	0	1	0	1	0	2	1	0	0	2	3	0	4	3	1	1	4	4	4	0	3	2	0	0	0	2	3	3	0	1	2	1.33333	0.333333	0.5
Cavalier King Charles/Toy Poodle 1	Cavapoo_1/2_cavalier_king_charles_spaniel_1/2_toy_poodle	31019101710531	6	2	3	0	0	0	0	0	0	0	0	0	0	1	2	1	2	3	3	4	1	0	2	1	1	4	4	4	4	2	0	4	2	0	0	0	0	0	0	1	0	0	2	2.5	0	0	0
Rhodesian Ridgeback	Rhodesian_Ridgeback	31019101710455	2	3	0	0	1	0	1	0	0	0	0	0	0	1	3	0	3	0	3	2	4	4	3	1	0	4	3	0	2	2	3	3	0	1	3	0	0	0	0	1	1	1	0	1.5	0.333333	0.333333	0
Pitbull Mix	Pit_Mix	31201050607696	1	2	1	0	0	0	1	0	0	0	0	0	0	0	1	0	1	0	1	1	0	1	4	4	4	4	3	1	2	2	2	1	1	0	2	0	0	0	1	2	2	0	0	1.5	0.333333	0	0
Australian Shepherd 2	Australian_Shepard	31019101705862	4	3	4	0	0	0	1	0	0	0	3	3	3	0	3	0	0	0	2	1	1	1	1	0	0	4	4	2	2	2	1	2	0	0	1	0	0	0	1	2	2	0	0	3.5	0.333333	0	1.5
Chihuahua Mix	CHIHUAHUA_SH_SECONDARY_BREED_MIX	31019101710486	4	3	2	1	1	0	1	1	1	1	2	0	1	2	2	1	1	2	2	2	3	3	0	1	0	3	3	3	3	2	1	1	1	1	1	0	0	0	0	2	1	0	1	2.5	1	0.666667	1.5
Australian Shepherd 3	Australian_Shepard	31019101705844	2	3	4	2	0	0	2	0	2	2	4	0	0	0	2	1	1	0	2	0	1	1	4	3	0	4	2	2	4	3	4	4	4	2	3	0	0	0	3	4	4	2	3	3.5	2	0	3
Labradoodle 3	Labradoodle	31019101710444	5	3	3	0	0	0	0	0	0	1	2	0	0	1	1	0	1	1	0	2	2	2	3	2	1	4	4	0	0	1	4	4	2	1	1	0	0	0	1	3	2	0	1	3	0.333333	0	1
Cocker Spaniel / Shitzu	Mixed_Cocker_Spaniel/Shitzu	31201050607841	11	2	2	0	0	0	1	0	0	1	1	0	0	0	0	0	0	0	1	1	0	0	0	0	0	3	3	1	1	1	3	3	0	0	4	0	0	0	0	1	1	0	1	2	0.666667	0	0.5
Unidentified Mixed	Mixed_	31201050607816	16	2	2	0	0	0	2	0	2	1	2	0	0	0	0	0	0	0	1	2	0	0	0	0	0	2	2	1	1	1	3	4	0	0	3	0	0	0	0	1	1	0	0	2	1	0	2
Australian Shepherd 4	Australian_Shepherd	31201050607685	13.5	0	0	0	0	0	2	0	0	1	0	0	0	0	0	0	0	0	0	0	0	0	1	0	0	2	3	2	3	3	3	3	3	0	2	0	1	1	0	0	0	0	0	0	1	0	0
Australian Shepherd 5	Australian_Shepherd	31201050607689	12.5	2	2	0	0	0	1	0	1	2	0	0	0	0	4	0	1	0	0	1	0	0	3	1	2	2	2	1	2	2	4	4	4	3	1	0	1	1	1	2	2	0	2	2	1	0	0.5
Australian Shepherd 6	Australian_Shepherd	31201050607682	10	3	3	0	0	0	2	0	1	2	1	1	2	0	0	0	1	0	0	1	0	0	1	1	0	1	2	0	0	0	1	4	1	0	0	0	1	1	0	3	3	0	1	3	1.33333	0	1
Shiba Inu / Bichon Frise	Shiba_Inu+Bichon_Frise_Mix	31201050607821	11	2	2	0	0	0	1	0	4	2	4	1	0	0	0	0	0	0	0	0	0	1	1	1	0	2	2	1	1	2	3	3	1	0	1	0	0	0	0	1	1	0	0	2	1	0	4
Australian Shepherd 7	Australian_Shepherd	31201050607691	5	2	2	0	0	0	2	0	0	2	0	0	0	2	0	1	1	0	1	0	0	0	0	2	0	2	2	0	0	2	1	3	2	0	1	0	0	0	1	3	3	0	2	2	1.33333	0	0
Australian Shepherd 8	Australian_Shepherd	31201050607667	2	2	2	0	0	0	1	0	3	1	4	0	0	0	2	0	1	0	2	0	0	0	1	0	0	2	3	0	0	2	4	4	3	0	3	0	0	0	0	3	3	0	3	2	0.666667	0	3.5
Australian Shepherd 9	Australian_Shepherd	31201050607681	7	2	2	0	0	0	1	0	1	1	1	3	3	0	0	0	0	0	0	0	0	0	0	0	0	3	3	2	2	1	1	2	0	0	0	0	0	0	0	3	3	0	1	2	0.666667	0	1
Australian Shepherd 10	Australian_Shepherd	31201050607703	11	2	1	1	0	1	1	1	3	1	3	1	0	0	0	0	0	0	0	0	0	0	1	0	0	3	3	1	1	2	0	0	0	0	0	0	0	0	2	1	2	0	2	1.5	1	0.666667	3
Golden Retriever / Chesapeake Bay Retriever	golden_retriever/chesapeake_bay_retriver	31201050607697	12	3	2	0	0	0	1	0	4	0	4	4	4	0	2	0	1	3	2	3	4	1	0	2	0	2	4	2	0	2	0	4	0	0	3	0	0	0	0	2	2	0	2	2.5	0.333333	0	4
Chocolate Lab	Chocolate_American_Lab	31201050607706	1.3	1	1	0	1	1	2	1	1	2	3	0	0	0	2	0	0	0	0	1	1	3	1	2	0	2	3	1	3	4	3	3	0	1	3	0	0	0	2	2	2	1	2	1	1.33333	1	2
Black Labrador Retriever 1	Black_Labrador_Retriever	31201050607684	12	1	1	0	0	0	0	0	1	0	1	0	0	0	1	0	0	0	0	1	1	0	0	0	0	2	2	1	2	3	0	0	4	1	0	0	0	0	0	1	0	0	0	1	0	0	1
Black Labrador Retriever 2	Black_Labrador_Retriever	31201050607695	12	0	0	0	0	0	0	0	0	0	2	0	0	0	0	0	0	0	1	1	2	0	0	0	0	3	3	1	2	3	0	0	3	0	0	0	0	0	0	1	0	0	0	0	0	0	1
Beagle Mix	Beagle_Mix	31201050607825	5	3	3	0	0	0	0	0	3	2	4	0	0	0	4	0	2	3	4	4	4	4	0	2	0	1	2	1	2	2	4	4	1	0	2	0	0	1	0	0	0	1	4	3	0.666667	0	3.5
Beagle	BEAGLE	31019101710506	12	2	2	0	0	1	1	1	3	0	4	1	2	1	1	0	0	0	1	0	0	1	3	4	1	0	4	4	3	4	1	4	4	0	1	3	4	4	1	1	1	0	4	2	0.333333	0.666667	3.5
Black Lab Mix	black_lab_mix_	31201050607673	2	3	2	3	0	0	3	0	1	2	2	1	2	3	2	3	0	1	1	1	1	1	2	1	1	4	2	1	2	4	4	4	3	2	4	0	0	0	0	2	2	2	1	2.5	2.66667	0	1.5
Cairn Terrier Mix	CAIRN_TERRIER_MIX	31019101710972	8	4	4	0	0	0	1	0	4	0	4	0	0	2	3	0	0	0	0	0	2	2	0	0	0	1	4	4	4	2	4	4	2	0	2	1	2	0	4	4	4	1	1	4	0.333333	0	4
Shepherd Mix	Sphepard_Mix	31201050607849	5.5	2	2	0	0	0	1	0	4	3	4	4	4	0	3	0	3	0	4	0	1	4	4	4	0	3	3	1	1	3	1	4	4	0	4	0	0	0	1	2	4	0	2	2	1.33333	0	4
Greyhound	Greyhound	31019101710517	7	3	3	0	1	1	0	1	0	1	1	1	1	0	0	0	0	0	0	1	0	0	0	0	0	2	2	1	1	0	4	4	2	0	0	0	0	0	0	3	3	0	0	3	0.333333	1	0.5
Old English Sheepdog	Old_English_Sheepdog	31019101710578	5	2	2	0	0	0	2	0	1	1	4	0	0	0	1	1	0	0	2	1	0	0	0	0	0	4	4	1	2	4	3	4	3	1	1	0	0	0	0	3	1	0	1	2	1	0	2.5
Australian Shepherd 11	Australian_Shepherd	31201050607832	2	4	3	4	0	1	4	0	0	4	2	0	0	4	3	4	4	4	4	4	0	0	2	2	0	4	4	4	3	2	4	4	0	0	2	0	0	0	2	2	4	0	3	3.5	4	0.333333	1
Husky / Pit Bull / Labrador	HUSKY-PIT_BULL-LABRADOR	31019101711421	3	3	3	2	1	1	3	0	4	2	2	0	3	0	4	0	2	0	1	2	1	0	0	0	0	3	2	1	3	2	3	3	1	0	3	0	0	0	1	2	3	0	1	3	2.33333	0.666667	3
Australian Shepherd 12	Australian_Shepherd	31201050607824	9	3	3	1	0	0	2	0	0	2	0	2	2	2	2	2	1	2	3	4	0	0	2	3	0	4	4	3	2	4	3	4	0	0	0	0	0	0	1	0	2	0	0	3	1.66667	0	0
Husky / Belgian Malinois	Mixed_Husky/Belgian_Malinois	31201050607692	4.5	2	2	0	0	0	2	0	0	1	0	0	0	1	1	1	0	0	3	1	4	3	0	1	0	0	0	0	1	1	3	3	3	0	1	0	0	0	0	4	4	1	0	2	1	0	0
Terrier / German Shepherd	Terrier_Mix_German_Shepherd	31019101710487	8	3	4	0	2	2	3	1	1	2	1	1	1	0	3	1	0	2	1	3	1	1	1	1	0	3	2	0	2	1	2	2	3	1	1	0	0	0	2	2	1	0	3	3.5	1.66667	1.66667	1
Cavalier King Charles/Toy Poodle 2	Cavapoo_1/2_cavalier_king_charles_spaniel_1/2_toy_poodle	31019101710531	6	3	4	0	1	0	2	0	0	1	0	0	0	2	3	2	2	3	2	3	0	0	2	2	0	4	4	0	0	1	0	4	1	0	0	0	0	0	0	0	0	0	2	3.5	1	0.333333	0
German Shepherd	GERMAN_SHEPHERD_	31019101711056	10	3	4	0	0	0	1	0	2	2	3	0	0	0	2	0	0	3	4	3	3	0	0	0	0	3	2	1	1	2	2	1	4	4	1	0	0	0	0	3	2	0	3	3.5	1	0	2.5
Labradoodle 2	LABRADOODLE	31001811416722	3	3	3	2	0	0	2	0	2	2	2	0	0	2	3	2	2	3	3	3	2	2	1	1	0	3	3	2	2	2	3	3	2	2	3	0	0	0	0	2	2	0	3	3	2	0	2
Labradoodle 1	LABRADOODLE	31019101703602	11	0	0	1	1	0	2	0	2	3	3	2	2	0	0	0	0	2	1	2	1	1	0	0	0	0	0	3	3	1	3	3	2	1	0	0	0	0	0	0	0	0	1	0	2	0.333333	2.5
[truncated: 10 more columns]
